# Supplementary material for: MLuq Protocol: A Proposal for the Immobilization of the White Weapon, Preservation of DNA Traces, and Its Chain of Custody
Source: Healthcare (Basel). 2023 May 27;11(11):1573. doi: 10.3390/healthcare11111573 (PMC10253184; doi:10.3390/healthcare11111573)
Supplement: Supplementary file 1 [file healthcare-11-01573-s001.zip]

Archive with 1 entries (1 files):
- healthcare-2244193-supplementary.pdf
